# Supplementary material for: A Commentary on Chatterjee Et Al. (2018): A Corrected Framework for Group Sparsity in Zero‐Inflated Negative Binomial Models
Source: Stat Med. 2025 Dec 14;44(28-30):e70356. doi: 10.1002/sim.70356 (PMC12703072; doi:10.1002/sim.70356)
Supplement: Supplementary file 1 — Data S1. Supporting Information. [file SIM-44-0-s001.zip]

Archive with 3 entries (3 files):
- zeroinfl_grpreg.R
- zeroinfl_ridge_grbar.R
- german_healthcare_data.R
