# Supplementary material for: A Commentary on Chatterjee Et Al. (2018): A Corrected Framework for Group Sparsity in Zero‐Inflated Negative Binomial Models
Source: Stat Med. 2025 Dec 14;44(28-30):e70356. doi: 10.1002/sim.70356 (PMC12703072; doi:10.1002/sim.70356)
Supplement: Supplementary file 1 — Data S1. Supporting Information. [file SIM-44-0-s001.zip › zeroinfl_grpreg.R]

grpreg_zinf_alt <- function(y, X, Z, group_count, group_zero, dist="negbin", penalty="grLasso",
                        nlambda=100,lambda,lambda.min=0.001,log.lambda=TRUE,
                        eps=1e-4,max_iter=10000,
                        gamma,ngamma=100,group_multiplier,
                        penalty.factors=NULL){
  require(pscl)
  
  if(is.null(colnames(Z))) colnames(Z) <- paste("Z",1:ncol(Z),sep='')
  if(is.null(colnames(X))) colnames(X) <- paste("X",1:ncol(X),sep='')
  joint_dat <- data.frame(cbind(y,X,Z))
  
  if(dist=="negbin"){
    group <- c(0,group_count,0,0,group_zero)
    form <- as.formula(paste("y ~",paste(colnames(X),collapse=" + "),"|",paste(colnames(Z),collapse=" + ")))
    nongroup_fit <- zeroinfl(form,data=joint_dat,dist="negbin",link="logit")
    est_params <- c(nongroup_fit$coefficients$count,-log(nongroup_fit$theta),nongroup_fit$coefficients$zero)
    hess <- -1*hess_zinb(est_params,Z,X,y)
  } else if(dist=="poisson"){
    group <- c(0,group_count,0,group_zero)
    form <- as.formula(paste("y ~",paste(colnames(X),collapse=" + "),"|",paste(colnames(Z),collapse=" + ")))
    nongroup_fit <- zeroinfl(form,data=joint_dat,dist="poisson",link="logit")
    est_params <- c(nongroup_fit$coefficients$count,nongroup_fit$coefficients$zero)
    hess <- -1*hess_zip(est_params,Z,X,y)
  } else{
    print("Unrecognized distribution - using negbin")
    group <- c(0,group_count,0,0,group_zero)
    form <- as.formula(paste("y ~",paste(colnames(X),collapse=" + "),"|",paste(colnames(Z),collapse=" + ")))
    nongroup_fit <- zeroinfl(form,data=joint_dat,dist="negbin",link="logit")
    est_params <- c(nongroup_fit$coefficients$count,-log(nongroup_fit$theta),nongroup_fit$coefficients$zero)
    hess <- -1*hess_zinb(est_params,Z,X,y)
  }
  
  pZ <- ncol(Z) + 1
  pX <- ncol(X) + 1
  t0 <- est_params[group==0]
  t1 <- est_params[group>0]
  h00 <- hess[group==0,group==0]
  h01 <- hess[group==0,group>0]
  h11 <- hess[group>0,group>0]
  hessnew <- h11 - t(h01) %*% solve(h00) %*% h01
  
  
  groupnew <- group[group>0]
  
  hesseig <- eigen(hessnew)
  eigvals <- hesseig$values
  if(any(eigvals<0)){
    eigvals <- makePD(hess)
  }
  pseudoX <- hesseig$vectors %*% diag((eigvals) ** (1/2)) %*% t(hesseig$vectors)
  pseudoY <- pseudoX %*% t1
  
  
  if(penalty=="grLasso"){
    penalty_fun <- lasso_pen
  } else if(penalty=="grMCP"){
    penalty_fun <- mcp_pen
  } else if(penalty=="grSCAD"){
    penalty_fun <- scad_pen
  } else if(penalty=="grSICA"){
    penalty_fun <- sica_pen
  } else if(penalty=="grSELO"){
    penalty_fun <- selo_pen
  } else{
    print("Unrecognized penalty - using grLasso")
    penalty_fun <- lasso_pen
  }
  
  if(is.null(penalty.factors)){
    penalty.factors <- rep(1,length(t1))
  }

  scale <- apply(pseudoX, 2, function(x){sqrt(sum(x**2)/nrow(pseudoX))})
  XX <- pseudoX %*% diag(1/scale)
  
  g_order <- order(groupnew)
  g_order_inv <- match(1:length(groupnew),g_order)
  
  XX_ord <- XX[,g_order]
  
  g <- groupnew[g_order]
  
  XX_orth <- orthogonalize(XX_ord,g)
  K <- as.integer(table(g))
  K1 <- cumsum(K)
  
  if(any(g==0)){
    K0 = K1[1]
  } else{
    K0 = 0
    K = c(0,K)
    K1 <- cumsum(K)
  }
  
  if(missing(group_multiplier)) group_mult = sqrt(K)[-1]
  
  if(missing(lambda)){
    # fity <- glm(pseudoY~XX_orth[, g==0]-1 , family="gaussian")
    # r <- fity$residuals
    r <- pseudoY
    zmax <- maxgrad(XX_orth, r, K1, group_mult)/nrow(XX_orth)
    
    lambda.max = zmax
    
    if((penalty=="grSELO") || (penalty=="grSICA")){
      lambda.max <- 4 * lambda.max
    }
    
    if (log.lambda) {
      if (lambda.min==0) {
        lambda <- c(exp(seq(log(lambda.max), log(0.001*lambda.max), length=nlambda-1)), 0)
      } else {
        lambda <- exp(seq(log(lambda.max), log(lambda.min*lambda.max), length=nlambda))
      }
    } else {
      if (lambda.min==0) {
        lambda <- c(seq(lambda.max, 0.001*lambda.max, length = nlambda-1), 0)
      } else {
        lambda <- seq(lambda.max, lambda.min*lambda.max, length = nlambda)
      }
    }
  }
  
  if(missing(gamma)){
    if(penalty=="grSCAD"){
      gamma_min <- 2.05
      gamma_max <- 5
      gamma <- exp(seq(log(gamma_min),log(gamma_max),length.out=ngamma))
    } else if(penalty=="grMCP"){
      gamma_min <- 1.05
      gamma_max <- 5
      gamma <- exp(seq(log(gamma_min),log(gamma_max),length.out=ngamma))
    } else if((penalty=="grSELO") || (penalty=="grSICA")){
      gamma_min <- 1e-4
      gamma_max <- 0.1
      gamma <- exp(seq(log(gamma_min),log(gamma_max),length.out=ngamma))
    } else{
      gamma <- 0
    }
  }
  
  # if(init_strat=="MLE"){
  #   init_b <- est_params
  #   init_b <- init_b*scale
  #   init_b <- init_b[g_order]
  #   init_b <- orthogonalize_init(init_b, XX_orth, g, intercept=FALSE)
  # } else{
  #   init_b <- rep(0,ncol(XX_orth))
  # }
  
  fity2 <- glm(pseudoY~XX_orth-1, family="gaussian")
  init_b <- fity2$coefficients
  
  llam <- length(lambda)
  lpsi <- length(gamma)
  gamma_extend <- rep(gamma, each=llam)
  lambda_extend <- rep(lambda, lpsi)
  
  fit_out <- my_gdfit(XX_orth, pseudoY, penalty_fun, K1, K0, lambda_extend, gamma_extend, eps,
                      max_iter, group_mult, init_b, penalty.factors)
  iterations <- fit_out$iterations
  theta1 <- fit_out$beta
  theta1 <- unorthogonalize(theta1, XX_orth, g, intercept=FALSE)
  theta1 <- theta1[g_order_inv,]
  
  theta1 <- apply(theta1,2,function(x){return(x/scale)})
  
  theta0 <- t0 - solve(h00) %*% (h01 %*% (theta1 - t1))
  
  theta <- matrix(NA,nrow=nrow(theta0)+nrow(theta1),ncol=llam*lpsi)
  theta[group==0,] <- theta0
  theta[group>0,] <- theta1
  
  if(dist=="poisson"){
    loss <- apply(theta,MARGIN=2,FUN=loglik_zip,
                  Xmat=X,
                  Zmat=Z,
                  y=y)
  } else{
    loss <- apply(theta,MARGIN=2,FUN=loglik_zinb,
                  Xmat=X,
                  Zmat=Z,
                  y=y)
  }
  if(dist=="poisson"){
    rownames(theta) <- c("(Intercept)",colnames(X),"(Intercept)",colnames(Z))
    df <- apply(theta,2,function(x){return(sum(x!=0))}) - 2
  } else{
    rownames(theta) <- c("(Intercept)",colnames(X),"log(alpha)","(Intercept)",colnames(Z))
    df <- apply(theta,2,function(x){return(sum(x!=0))}) - 3
  }
  bic <- df*log(nrow(X)) - 2*loss
  
  best_idx <- which(bic == min(bic))
  if(length(best_idx)>1){
    max_lam <- max(lambda_extend[best_idx])
    best_idx <- (best_idx[lambda_extend[best_idx]==max_lam])[1]
  }
  # opt_params <- theta[,best_idx]
  opt_lambda <- lambda_extend[best_idx]
  opt_gamma <- gamma_extend[best_idx]
  opt_bic <- min(bic)
  
  hyper_grid <- cbind(lambda_extend,gamma_extend,bic)
  colnames(hyper_grid) <- c("lambda","gamma","BIC")
  
  if(dist=="poisson"){
    count_params <- theta[(1:pX),]
    zero_params <- theta[((pX+1):(pX+pZ)),]
    opt_count_params <- count_params[,best_idx]
    opt_zero_params <- zero_params[,best_idx]
    params_out <- list(count=count_params,zero=zero_params)
    opt_params_out <- list(count=opt_count_params,zero=opt_zero_params)
  } else{
    count_params <- theta[(1:pX),]
    dispersion <- exp(theta[(pX+1),])
    zero_params <- theta[((pX+2):(pX+pZ+1)),]
    opt_count_params <- count_params[,best_idx]
    opt_dispersion <- dispersion[best_idx]
    opt_zero_params <- zero_params[,best_idx]
    params_out <- list(count=count_params,dispersion=dispersion,zero=zero_params)
    opt_params_out <- list(count=opt_count_params,dispersion=opt_dispersion,zero=opt_zero_params)
  }

  
  out <- list(params=params_out,
              group=group,
              lambda=lambda,
              gamma=gamma,
              hyper_grid=hyper_grid,
              df=df,
              loss=loss,
              bic=bic,
              penalty=penalty,
              n=nrow(X),
              iter=iterations,
              opt_params=opt_params_out,
              opt_lambda=opt_lambda,
              opt_gamma=opt_gamma,
              opt_bic=opt_bic)
  
  
  return(out)
}


grpreg_zinf <- function(y, X, Z, group_count, group_zero, dist="negbin",penalty="grLasso",
                        nlambda=100,lambda,lambda.min=0.001,log.lambda=TRUE,
                        eps=1e-4,max_iter=10000,
                        gamma, ngamma=100, group_multiplier,
                        penalty.factors=NULL,
                        unpenalized_fixed=FALSE){
  require(pscl)
  
  if(is.null(colnames(Z))) colnames(Z) <- paste("Z",1:ncol(Z),sep='')
  if(is.null(colnames(X))) colnames(X) <- paste("X",1:ncol(X),sep='')
  joint_dat <- data.frame(cbind(y,X,Z))
  
  if(dist=="negbin"){
    group <- c(0,group_count,0,0,group_zero)
    form <- as.formula(paste("y ~",paste(colnames(X),collapse=" + "),"|",paste(colnames(Z),collapse=" + ")))
    nongroup_fit <- zeroinfl(form,data=joint_dat,dist="negbin",link="logit")
    est_params <- c(nongroup_fit$coefficients$count,-log(nongroup_fit$theta),nongroup_fit$coefficients$zero)
    hess <- -1*hess_zinb(est_params,Z,X,y)
  } else if(dist=="poisson"){
    group <- c(0,group_count,0,group_zero)
    form <- as.formula(paste("y ~",paste(colnames(X),collapse=" + "),"|",paste(colnames(Z),collapse=" + ")))
    nongroup_fit <- zeroinfl(form,data=joint_dat,dist="poisson",link="logit")
    est_params <- c(nongroup_fit$coefficients$count,nongroup_fit$coefficients$zero)
    hess <- -1*hess_zip(est_params,Z,X,y)
  } else{
    print("Unrecognized distribution - using negbin")
    group <- c(0,group_count,0,0,group_zero)
    form <- as.formula(paste("y ~",paste(colnames(X),collapse=" + "),"|",paste(colnames(Z),collapse=" + ")))
    nongroup_fit <- zeroinfl(form,data=joint_dat,dist="negbin",link="logit")
    est_params <- c(nongroup_fit$coefficients$count,-log(nongroup_fit$theta),nongroup_fit$coefficients$zero)
    hess <- -1*hess_zinb(est_params,Z,X,y)
  }
  
  pZ <- ncol(Z) + 1
  pX <- ncol(X) + 1
  hesseig <- eigen(hess)
  eigvals <- hesseig$values
  if(any(eigvals<0)){
    eigvals <- makePD(hess)
  }
  pseudoX <- hesseig$vectors %*% diag((eigvals) ** (1/2)) %*% t(hesseig$vectors)
  pseudoY <- pseudoX %*% est_params
  
  if(penalty=="grLasso"){
    penalty_fun <- lasso_pen
  } else if(penalty=="grMCP"){
    penalty_fun <- mcp_pen
  } else if(penalty=="grSCAD"){
    penalty_fun <- scad_pen
  } else if(penalty=="grSICA"){
    penalty_fun <- sica_pen
  } else if(penalty=="grSELO"){
    penalty_fun <- selo_pen
  } else{
    print("Unrecognized penalty - using grLasso")
    penalty_fun <- lasso_pen
  }
  
  if(is.null(penalty.factors)){
    penalty.factors <- rep(1,length(est_params))
  }
  
  scale <- apply(pseudoX, 2, function(x){sqrt(sum(x**2)/nrow(pseudoX))})
  XX <- pseudoX %*% diag(1/scale)
  
  g_order <- order(group)
  g_order_inv <- match(1:length(group),g_order)
  
  XX_ord <- XX[,g_order]
  
  g <- group[g_order]
  
  XX_orth <- orthogonalize(XX_ord,g)
  K <- as.integer(table(g))
  K1 <- cumsum(K)
  K0 = K1[1]
  
  if(missing(group_multiplier)) group_mult = sqrt(K)[-1]
  
  if(missing(lambda)){
    fity <- glm(pseudoY~XX_orth[, g==0]-1 , family="gaussian")
    r <- fity$residuals
    zmax <- maxgrad(XX_orth, r, K1, group_mult)/nrow(XX_orth)
    
    lambda.max = zmax
    
    if((penalty=="grSELO") || (penalty=="grSICA")){
      lambda.max <- 4 * lambda.max
    }
    
    if (log.lambda) {
      if (lambda.min==0) {
        lambda <- c(exp(seq(log(lambda.max), log(0.001*lambda.max), length=nlambda-1)), 0)
      } else {
        lambda <- exp(seq(log(lambda.max), log(lambda.min*lambda.max), length=nlambda))
      }
    } else {
      if (lambda.min==0) {
        lambda <- c(seq(lambda.max, 0.001*lambda.max, length = nlambda-1), 0)
      } else {
        lambda <- seq(lambda.max, lambda.min*lambda.max, length = nlambda)
      }
    }
  }
  
  if(missing(gamma)){
    if((penalty=="grMCP") || (penalty=="grSCAD")){
      gamma_min <- 0.5
      gamma_max <- 5
      gamma <- exp(seq(log(gamma_min),log(gamma_max),length.out=ngamma))
    } else if((penalty=="grSELO") || (penalty=="grSICA")){
      gamma_min <- 1e-4
      gamma_max <- 0.1
      gamma <- exp(seq(log(gamma_min),log(gamma_max),length.out=ngamma))
    } else{
      gamma <- 0
    }
  }
  
  # if(init_strat=="MLE"){
  #   init_b <- est_params
  #   init_b <- init_b*scale
  #   init_b <- init_b[g_order]
  #   init_b <- orthogonalize_init(init_b, XX_orth, g, intercept=FALSE)
  # } else{
  #   init_b <- rep(0,ncol(XX_orth))
  # }
  fity2 <- glm(pseudoY~XX_orth-1, family="gaussian")
  init_b <- fity2$coefficients
  
  llam <- length(lambda)
  lpsi <- length(gamma)
  gamma_extend <- rep(gamma, each=llam)
  lambda_extend <- rep(lambda, lpsi)
  
  fit_out <- my_gdfit(XX_orth, pseudoY, penalty_fun, K1, K0, lambda_extend, gamma_extend, eps,
                      max_iter, group_mult, init_b, penalty.factors, unpenalized_fixed)
  iterations <- fit_out$iterations
  theta <- fit_out$beta
  theta <- unorthogonalize(theta, XX_orth, g, intercept=FALSE)
  theta <- theta[g_order_inv,]

  theta <- apply(theta,2,function(x){return(x/scale)})
  
  if(dist=="poisson"){
    loss <- apply(theta,MARGIN=2,FUN=loglik_zip,
                  Xmat=X,
                  Zmat=Z,
                  y=y)
  } else{
    loss <- apply(theta,MARGIN=2,FUN=loglik_zinb,
                  Xmat=X,
                  Zmat=Z,
                  y=y)
  }
  
  if(dist=="poisson"){
    rownames(theta) <- c("(Intercept)",colnames(X),"(Intercept)",colnames(Z))
    df <- apply(theta,2,function(x){return(sum(x!=0))}) - 2
  } else{
    rownames(theta) <- c("(Intercept)",colnames(X),"log(alpha)","(Intercept)",colnames(Z))
    df <- apply(theta,2,function(x){return(sum(x!=0))}) - 3
  }
  bic <- df*log(nrow(X)) - 2*loss
  
  best_idx <- which(bic == min(bic))
  if(length(best_idx)>1){
    max_lam <- max(lambda_extend[best_idx])
    best_idx <- (best_idx[lambda_extend[best_idx]==max_lam])[1]
  }
  # opt_params <- theta[,best_idx]
  opt_lambda <- lambda_extend[best_idx]
  opt_gamma <- gamma_extend[best_idx]
  opt_bic <- min(bic)
  
  hyper_grid <- cbind(lambda_extend,gamma_extend,bic)
  colnames(hyper_grid) <- c("lambda","gamma","BIC")
  
  if(dist=="poisson"){
    count_params <- theta[(1:pX),]
    zero_params <- theta[((pX+1):(pX+pZ)),]
    opt_count_params <- count_params[,best_idx]
    opt_zero_params <- zero_params[,best_idx]
    params_out <- list(count=count_params,zero=zero_params)
    opt_params_out <- list(count=opt_count_params,zero=opt_zero_params)
  } else{
    count_params <- theta[(1:pX),]
    dispersion <- exp(theta[(pX+1),])
    zero_params <- theta[((pX+2):(pX+pZ+1)),]
    opt_count_params <- count_params[,best_idx]
    opt_dispersion <- dispersion[best_idx]
    opt_zero_params <- zero_params[,best_idx]
    params_out <- list(count=count_params,dispersion=dispersion,zero=zero_params)
    opt_params_out <- list(count=opt_count_params,dispersion=opt_dispersion,zero=opt_zero_params)
  }
  
  out <- list(params=params_out,
              group=group,
              lambda=lambda,
              gamma=gamma,
              hyper_grid=hyper_grid,
              df=df,
              loss=loss,
              bic=bic,
              penalty=penalty,
              n=nrow(X),
              iter=iterations,
              opt_params=opt_params_out,
              opt_lambda=opt_lambda,
              opt_gamma=opt_gamma,
              opt_bic=opt_bic)
  
  
  return(out)
}

my_gdfit <- function(X, y, penalty_fun, K1, K0, lambda, gamma, eps, 
                     max_iter, group_mult, init_b, penalty.factors,
                     unpenalized_fixed=TRUE){
  
  n <- nrow(X)
  sdy <- sqrt(sum(y**2)/n)
  tol <- eps*sdy
  output_b <- matrix(data=NA,ncol=length(lambda),nrow=nrow(X))
  iter_list <- rep(0,length(lambda))
  new_init_b <- init_b
  for(l in 1:length(lambda)){
    
    b <- new_init_b
    new_b <- b
    r <- y - X %*% b
    
    lam <- lambda[l]
    converged <- FALSE
    total_iter <- 0
    while(total_iter < max_iter){
      total_iter = total_iter + 1
      maxchange = 0
      
      if(unpenalized_fixed==FALSE){
        for(j in 1:K0){
          shift = 1/n * sum(X[,j] * r)
          new_b[j] = shift + b[j]
          r = r - shift * X[,j]
          if(abs(shift) > maxchange){
            maxchange = abs(shift)
          }
        }
      }
      
      for(g in 1:(length(K1) - 1)){
        j_cols <- (K1[g]+1):K1[g+1]
        lam_temp <- lam * group_mult[g]
        lam_temp = lam_temp * penalty.factors[g]
        list_temp <- my_gd(b, X, r, j_cols, n, penalty_fun, lam_temp, gamma[l])
        new_b[j_cols] = list_temp$b[j_cols]
        r = list_temp$r
        if(list_temp$maxchange > maxchange){
          maxchange = list_temp$maxchange
        }
      }
      b = new_b
      if(maxchange < tol){
        converged=TRUE
        break
      }
    }
    output_b[,l] = b
    if(converged == FALSE){
      print(paste("Non convergence for", lambda[l]))
    } else{
      new_init_b <- b
    }
    iter_list[l] = total_iter
  }
  return(list(beta = output_b, iterations = iter_list))
}

my_gd <- function(b, X, r, j_cols, n, penalty_fun, lam, gamma){
  a <- b
  Xj <- X[,j_cols,drop=FALSE]
  z <- 1/n * t(Xj) %*% r + a[j_cols]
  z_norm <- sqrt(sum(z**2))
  pen <- penalty_fun(z_norm,lam,gamma)
  maxchange <- 0
  if((pen != 0) || any(a[j_cols]!=0)){
    b[j_cols] = pen * z / z_norm
    shift <- b[j_cols] - a[j_cols]
    r = r - Xj %*% as.matrix(shift,ncol=1)
    maxchange = max(abs(shift))
  }
  return(list(b=b, r=r, maxchange=maxchange))
}

lasso_pen <- function(z,lam,gamma){
  return(ifelse(z > lam, z - lam, 0))
}

scad_pen <- function(z,lam,gamma){
  if(z < lam){
    return(0)
  } else if(z < 2*lam){
    return(z - lam)
  } else if(z < gamma*lam){
    return( (z - (gamma*lam/(gamma - 1))) / (1 - 1/(gamma-1)) )
  } else{
    return(z)
  }
}

mcp_pen <- function(z,lam,gamma){
  if(z < lam){
    return(0)
  } else if(z < gamma*lam){
    return((z-lam)/(1 - 1/gamma))
  } else{
    return(z)
  }
}

sica_pen <- function(z,lam,gamma){
  b = 2*gamma - z
  c = gamma**2 - 2*gamma*z
  d = lam*gamma*(gamma+1) - gamma**2 * z
  root = polyroot(c(d,c,b,1))
  prox = max(Re(root)[abs(Im(root))<10^(-10)])
  prox = prox*(prox>0)
  return(prox)
}

selo_pen <- function(z,lam,gamma){
  b = 3*gamma - 2*z
  c = gamma**2 - 3*gamma*z
  d = lam * gamma / log(2) - gamma**2 * z
  root = polyroot(c(d,c,b,2))
  prox = max(Re(root)[abs(Im(root))<10^(-10)])
  prox = prox*(prox>0)
  return(prox)
}

orthogonalize <- function(X, group) {
  n <- nrow(X)
  J <- max(group)
  T <- vector("list", J)
  XX <- matrix(0, nrow=nrow(X), ncol=ncol(X))
  XX[,which(group==0)] <- X[,which(group==0)]
  for (j in seq_along(numeric(J))) {
    ind <- which(group==j)
    if (length(ind)==0) next
    SVD <- svd(X[, ind, drop=FALSE], nu=0)
    r <- which(SVD$d > 1e-10)
    T[[j]] <- sweep(SVD$v[,r,drop=FALSE], 2, sqrt(n)/SVD$d[r], "*")
    XX[,ind[r]] <- X[,ind]%*%T[[j]]
  }
  nz <- !apply(XX==0,2,all)
  XX <- XX[, nz, drop=FALSE]
  attr(XX, "T") <- T
  attr(XX, "group") <- group[nz]
  XX
}


unorthogonalize <- function(b, XX, group, intercept=TRUE) {
  require(Matrix)
  ind <- !sapply(attr(XX, "T"), is.null)
  T <- bdiag(attr(XX, "T")[ind])
  if (intercept) {
    ind0 <- c(1, 1+which(group==0))
    val <- Matrix::as.matrix(rbind(b[ind0, , drop=FALSE], T %*% b[-ind0, , drop=FALSE]))
  } else if (sum(group==0)) {
    ind0 <- which(group==0)
    val <- Matrix::as.matrix(rbind(b[ind0, , drop=FALSE], T %*% b[-ind0, , drop=FALSE]))
  } else {
    val <- as.matrix(T %*% b)
  }
}


standardize <- function(X) {
  # Get dimensions
  n <- nrow(X)
  p <- ncol(X)
  
  # Initialize result matrices and vectors
  XX <- matrix(0, n, p)
  c <- numeric(p)
  s <- numeric(p)
  
  # Convert to matrices
  X <- as.matrix(X)
  XX <- as.matrix(XX)
  c <- as.vector(c)
  s <- as.vector(s)
  
  for (j in seq_len(p)) {
    # Center
    c[j] <- mean(X[, j])
    XX[, j] <- X[, j] - c[j]
    
    # Scale
    s[j] <- sqrt(mean(XX[, j]^2))
    XX[, j] <- XX[, j] / s[j]
  }
  
  # Return list
  res <- list(XX = XX, c = c, s = s)
  return(res)
}

maxgrad <- function(X, y, K, m) {
  n <- nrow(X)
  J <- length(K) - 1
  zmax <- 0
  
  for (g in 1:J) {
    Kg <- K[g+1] - K[g]
    Z <- numeric(Kg)
    for (j in (K[g] + 1):(K[g + 1])) {
      Z[j - K[g]] <- sum(X[, j] * y)
    }
    z <- sqrt(sum(Z^2))/m[g]
    zmax <- max(zmax, z)
  }
  return(zmax)
}

loglik_zinb <- function(theta,Xmat,Zmat,y){
  p = ncol(Xmat)
  beta = theta[1:(p+1)]
  phi = exp(-theta[p+2])
  gmm = theta[-c(1:(p+2))]
  mu1 = exp(Xmat %*% beta[-1] + beta[1])
  mu2 = exp(Zmat %*% gmm[-1] + gmm[1])
  l1 = ifelse(y==0,-log(1 + mu2) + log(mu2 + (phi/(phi + mu1))**phi),0)
  l2 = ifelse(y>0,-log(1 + mu2) + lgamma(phi+y) - lgamma(y+1) - lgamma(phi) + y*log(mu1/(phi + mu1)) + phi*log(phi/(phi + mu1)),0)
  return(sum(l1+l2))
}

loglik_zip <- function(theta,Xmat,Zmat,y){
  p = ncol(Xmat)
  beta = theta[1:(p+1)]
  gmm = theta[-c(1:(p+1))]
  mu1 = exp(Xmat %*% beta[-1] + beta[1])
  mu2 = exp(Zmat %*% gmm[-1] + gmm[1])
  l1 = ifelse(y==0,-log(1 + mu2) + log(mu2 + exp(-1*mu1)) ,0)
  l2 = ifelse(y>0,-log(1 + mu2) - lgamma(y+1) + y*log(mu1) - mu1,0)
  return(sum(l1+l2))
}

gradmat_0 <- function(params,X1,Z,y){
  X <- X1
  pX <- ncol(X)
  pZ <- ncol(Z)
  gmm <- params[-(1:(pX+1))]
  beta <- params[1:pX]
  tau <- params[pX+1]
  alpha <- exp(tau)
  mu_2 <- exp(Z%*%gmm)
  mu_1 <- exp(X%*%beta)
  other_1 <- 1 + alpha*mu_1
  
  part_1 <- t(Z) %*% (mu_2/(mu_2 + other_1^(-1/alpha)) - mu_2/(mu_2 + 1))
  part_2 <- - t(X) %*% (mu_1/(mu_2*other_1^(1/alpha + 1) + other_1))
  part_3 <- sum((log(other_1)/(alpha**2) - mu_1/(alpha*other_1))/(mu_2 * (other_1)^(1/alpha) + 1))
  part_3 <- part_3 * alpha
  return(c(part_2,part_3,part_1))
}

gradmat_1 <- function(params,X1,Z,y){
  X <- X1
  pX <- ncol(X)
  pZ <- ncol(Z)
  gmm <- params[-(1:(pX+1))]
  beta <- params[1:pX]
  tau <- params[pX+1]
  alpha <- exp(tau)
  mu_2 <- exp(Z%*%gmm)
  mu_1 <- exp(X%*%beta)
  other_1 <- 1 + alpha*mu_1
  
  part_1 <- -t(Z)  %*% ((mu_2)/(1 + mu_2))
  part_2 <- t(X) %*% (y - (y + 1/alpha)*mu_1/(mu_1 + 1/alpha))
  part_3_1 <- -1/alpha^2 * (digamma(1/alpha + y) - digamma(1/alpha)) + y/(alpha*other_1)
  part_3_2 <-  1/alpha^2 * ((log(other_1)) - 1 + 1/other_1)
  part_3_1 <- part_3_1 * alpha
  part_3_2 <- part_3_2 * alpha
  return(c(part_2,sum(part_3_1 + part_3_2),part_1))
}

hessmat_0 <- function(params,X1,Z,y){
  X <- X1
  pX <- ncol(X)
  pZ <- ncol(Z)
  gmm <- params[-(1:(pX+1))]
  beta <- params[1:pX]
  tau <- params[pX+1]
  alpha <- exp(tau)
  mu_2 <- as.vector(exp(Z%*%gmm))
  mu_1 <- as.vector(exp(X%*%beta))
  other_1 <- 1 + alpha*mu_1
  
  out_mat <- matrix(0,nrow=length(params),ncol=length(params))
  
  out_mat[-(1:(pX+1)),-(1:(pX+1))] <- t(Z) %*% (Z * (mu_2 * ( 1/(mu_2 + other_1^(-1/alpha)) - 1/(mu_2 + 1) - mu_2/(mu_2 + other_1^(-1/alpha))^2 + mu_2/(mu_2 + 1)^2)))
  
  out_mat[-(1:(pX+1)),1:pX] <- t(X) %*% (Z * (mu_2 * mu_1 * (other_1)^(1/alpha + 1) * ((other_1)^(1/alpha+1)*mu_2 + other_1)^(-2)))
  out_mat[1:pX,-(1:(pX+1))] <- t(out_mat[-(1:(pX+1)),1:pX])
  
  zalpha_1 <- log(other_1)/(alpha**2) - mu_1/(alpha*other_1)
  zalpha_2 <- other_1^(1/alpha)
  zalpha_3 <- 1
  out_mat[pX+1,-(1:(pX+1))] <- alpha * (-t(Z) %*% (mu_2*(log(other_1)/(alpha**2) - mu_1/(alpha*other_1))*(other_1)^(1/alpha)*((other_1)^(1/alpha)*mu_2 + 1)^(-2)))
  out_mat[-(1:(pX+1)),pX+1] <- t(out_mat[pX+1,-(1:(pX+1))])
  
  out_mat[1:pX,1:pX] <- -t(X) %*% (X * (mu_1 * (1 + mu_2*(other_1)^(1/alpha)*(1 - mu_1)) / ( mu_2*(other_1^(1/alpha + 1)) + other_1 )^2))
  
  xalpha_1 <- mu_2 * mu_1 * (other_1)^(1/alpha - 2) * (1 + 1/alpha) + mu_1*(other_1)^(-2) - mu_2 * other_1^(1/alpha-1) * (log(other_1)/(alpha^2))
  xalpha_2 <- (mu_2 * (other_1)^(1/alpha) + 1)^2
  out_mat[pX+1,1:pX] <- alpha * (t(X) %*%  (mu_1 * xalpha_1/xalpha_2))
  out_mat[1:pX,pX+1] <- t(out_mat[pX+1,1:pX])
  
  aa_1 <- mu_1 * mu_2 * other_1^(1/alpha - 2)*(2 + mu_1 + 3*mu_1*alpha) - 2*mu_2/alpha * other_1^(1/alpha - 1)*log(other_1) * (1+mu_1 + mu_1*alpha)
  aa_2 <- mu_1*(2+3*mu_1*alpha)/(other_1^2) - 2/alpha * log(other_1) + mu_2 / (alpha^2) * (other_1)^(1/alpha) * (log(other_1)^2)
  aa_3 <- alpha^(-2) * (mu_2*(other_1^(1/alpha)) + 1)^(-2) 
  out_mat[pX+1,pX+1] <- alpha^2 * sum((aa_1 + aa_2) * aa_3)
  part_3 <- sum((log(other_1)/(alpha**2) - mu_1/(alpha*other_1))/(mu_2 * (other_1)^(1/alpha) + 1))
  part_3 <- part_3 * alpha
  out_mat[pX+1,pX+1] <- out_mat[pX+1,pX+1] + part_3
  return(out_mat)
  
}

hessmat_1 <- function(params,X1,Z,y){
  X <- X1
  pX <- ncol(X)
  pZ <- ncol(Z)
  gmm <- params[-(1:(pX+1))]
  beta <- params[1:pX]
  tau <- params[pX+1]
  alpha <- exp(tau)
  if(alpha <= 0){
    print(tau)
  }
  mu_2 <- as.vector(exp(Z%*%gmm))
  mu_1 <- as.vector(exp(X%*%beta))
  other_1 <- 1 + alpha*mu_1
  out_mat <- matrix(0,nrow=length(params),ncol=length(params))
  
  out_mat[-(1:(pX+1)),-(1:(pX+1))] <- - t(Z) %*% (Z * (mu_2 / (1 + mu_2)^2))
  out_mat[1:pX,1:pX] <- -t(X) %*% (X * (mu_1 * (y + 1/alpha)/alpha * (1/alpha + mu_1)^(-2)))
  out_mat[1:pX,pX+1] <- alpha * (-t(X) %*% (mu_1 * (y - mu_1) / (other_1^2)))
  out_mat[pX+1,1:pX] <- t(out_mat[1:pX,pX+1])
  aa_1 <- -2/alpha^3 * (digamma(1/alpha) - digamma(1/alpha + y) + y*alpha/other_1  + log(other_1) - 1 + 1/other_1)
  aa_2 <- 1/alpha^2 * (alpha^(-2)* (trigamma(1/alpha + y) - trigamma(1/alpha)) + y/(other_1^2) + mu_1/(other_1) - mu_1/(other_1)^2)
  out_mat[pX+1,pX+1] <- alpha^2 * sum(aa_1 + aa_2)
  part_3_1 <- -1/alpha^2 * (digamma(1/alpha + y) - digamma(1/alpha)) + y/(alpha*other_1)
  part_3_2 <-  1/alpha^2 * ((log(other_1)) - 1 + 1/other_1)
  out_mat[pX+1,pX+1] <- out_mat[pX+1,pX+1] + sum(part_3_1 + part_3_2)*alpha
  return(out_mat)
}

loglik_zinb2 <- function(params,X1,Z,y){
  X <- X1
  zero <- which(y==0)
  yzero <- y[zero]
  Xzero <- X[zero,]
  Zzero <- Z[zero,]
  ycount <- y[-zero]
  Xcount <- X[-zero,]
  Zcount <- Z[-zero,]
  zero_part <- loglikmat_0(params,cbind(1,Xzero),cbind(1,Zzero),yzero)
  count_part <- loglikmat_1(params,cbind(1,Xcount),cbind(1,Zcount),ycount)
  return(zero_part + count_part)
}

grad_zinb <- function(params,Xmat,Zmat,y){
  X <- Xmat
  Z <- Zmat
  zero <- which(y==0)
  yzero <- y[zero]
  Xzero <- X[zero,]
  Zzero <- Z[zero,]
  ycount <- y[-zero]
  Xcount <- X[-zero,]
  Zcount <- Z[-zero,]
  zero_part <- gradmat_0(params,cbind(1,Xzero),cbind(1,Zzero),yzero)
  count_part <- gradmat_1(params,cbind(1,Xcount),cbind(1,Zcount),ycount)
  return(zero_part + count_part)
}

hess_zinb <- function(params,Xmat,Zmat,y){
  X <- Xmat
  Z <- Zmat
  zero <- which(y==0)
  yzero <- y[zero]
  Xzero <- X[zero,]
  Zzero <- Z[zero,]
  ycount <- y[-zero]
  Xcount <- X[-zero,]
  Zcount <- Z[-zero,]
  zero_part <- hessmat_0(params,cbind(1,Xzero),cbind(1,Zzero),yzero)
  count_part <- hessmat_1(params,cbind(1,Xcount),cbind(1,Zcount),ycount)
  return(zero_part + count_part)
}

grad_zip <- function(theta,Xmat,Zmat,y){
  p = ncol(Xmat)
  zero <- which(y==0)
  beta = theta[1:(p+1)]
  gmm = theta[-c(1:(p+1))]
  X <- cbind(1,Xmat)
  Z <- cbind(1,Zmat)
  mu1 = exp(Xmat %*% beta[-1] + beta[1])
  mu2 = exp(Zmat %*% gmm[-1] + gmm[1])
  
  count1 <- -t(X[zero,]) %*% ( (mu1[zero] * exp(-mu1[zero]))/(mu2[zero] + exp(-mu1[zero])) )
  zero1 <- t(Z[zero,]) %*% (mu2[zero]/(mu2[zero] + exp(-mu1[zero])) - mu2[zero]/(mu2[zero] + 1))
  count2 <- t(X[-zero,]) %*% (y[-zero] - mu1[-zero])
  zero2 <- -t(Z[-zero,]) %*% (mu2[-zero] / (mu2[-zero]+1))
  return(c(count1 + count2, zero1 + zero2))
}

hess_zip <- function(theta,Xmat,Zmat,y){
  p = ncol(Xmat)
  zero <- which(y==0)
  beta = theta[1:(p+1)]
  gmm = theta[-c(1:(p+1))]
  X <- cbind(1,Xmat)
  Z <- cbind(1,Zmat)
  mu1 = exp(Xmat %*% beta[-1] + beta[1])
  mu2 = exp(Zmat %*% gmm[-1] + gmm[1])
  mu3 <- exp(-mu1)
  out_mat <- matrix(0,nrow=length(theta),ncol=length(theta))
  
  out_mat[1:(p+1),1:(p+1)] <- -t(X[zero,]) %*% (X[zero,] *  (mu1[zero] * (mu2[zero] * (1 - mu1[zero]) * mu3[zero] + mu3[zero]^2)/(mu2[zero] + mu3[zero])^2) )
  out_mat[1:(p+1),1:(p+1)] <- out_mat[1:(p+1),1:(p+1)] - t(X[-zero,]) %*% (X[-zero,] * mu1[-zero])
  out_mat[-c(1:(p+1)),-c(1:(p+1))] <- t(Z[zero,]) %*% (Z[zero,] * mu2[zero] * (mu3[zero]/(mu2[zero] + mu3[zero])^2 - 1/(mu2[zero] + 1)^2) )
  out_mat[-c(1:(p+1)),-c(1:(p+1))] <- out_mat[-c(1:(p+1)),-c(1:(p+1))] - t(Z[-zero,]) %*% (Z[-zero,] * mu2[-zero]/(mu2[-zero] + 1)^2 )
  out_mat[1:(p+1), -c(1:(p+1))] <- t(X[zero,]) %*% (Z[zero,] * (mu2[zero] * mu1[zero] * mu3[zero])/(mu2[zero] + mu3[zero])^2)
  out_mat[-c(1:(p+1)),1:(p+1)] <- t(out_mat[1:(p+1), -c(1:(p+1))])
  return(out_mat)
}


makePD = function(mat){
  N = nrow(mat)
  HC = mat
  D = eigen(mat)
  E = D$values
  U = D$vectors
  v = as.numeric(E < 0)
  idx = which(v==1)
  m = sum(v) # number of negative values
  if(m > 0){
    S = sum(v*E)*2
    W = (S*S*100)+1
    P = min(abs(E[idx])) # smallest positive value
    for(i in idx){
      C = E[i]
      E[i] = P * (S-C)*(S-C)/W
    }
  }
  return(E)
}
