# Supplementary material for: A Commentary on Chatterjee Et Al. (2018): A Corrected Framework for Group Sparsity in Zero‐Inflated Negative Binomial Models
Source: Stat Med. 2025 Dec 14;44(28-30):e70356. doi: 10.1002/sim.70356 (PMC12703072; doi:10.1002/sim.70356)
Supplement: Supplementary file 1 — Data S1. Supporting Information. [file SIM-44-0-s001.zip › zeroinfl_ridge_grbar.R]

ridge_zinf <- function(y, X, Z, group_count, group_zero, dist="negbin",
                       nlambda=100,lambda,lambda.min=1e-3,log.lambda=TRUE,
                       eps=1e-4,max_iter=10000,
                       init_strat = "MLE",threshold_count=0.05,threshold_zero=0.05){
  require(pscl)
  pZ <- ncol(Z) + 1
  pX <- ncol(X) + 1
  
  if(is.null(colnames(Z))) colnames(Z) <- paste("Z",1:ncol(Z),sep='')
  if(is.null(colnames(X))) colnames(X) <- paste("X",1:ncol(X),sep='')
  joint_dat <- data.frame(cbind(y,X,Z))
  
  if(dist=="negbin"){
    loglik_fn <- loglik_zinb
    grad_fn <- grad_zinb
    hess_fn <- hess_zinb
    group <- c(0,group_count,0,0,group_zero)
    form <- as.formula(paste("y ~",paste(colnames(X),collapse=" + "),"|",paste(colnames(Z),collapse=" + ")))
    nongroup_fit <- zeroinfl(form,data=joint_dat,dist="negbin",link="logit")
    est_params <- c(nongroup_fit$coefficients$count,-log(nongroup_fit$theta),nongroup_fit$coefficients$zero)
  } else if(dist=="poisson"){
    loglik_fn <- loglik_zip
    grad_fn <- grad_zip
    hess_fn <- hess_zip
    group <- c(0,group_count,0,group_zero)
    form <- as.formula(paste("y ~",paste(colnames(X),collapse=" + "),"|",paste(colnames(Z),collapse=" + ")))
    nongroup_fit <- zeroinfl(form,data=joint_dat,dist="poisson",link="logit")
    est_params <- c(nongroup_fit$coefficients$count,nongroup_fit$coefficients$zero)
  } else{
    print("Unrecognized distribution - using negbin")
    loglik_fn <- loglik_zinb
    grad_fn <- grad_zinb
    hess_fn <- hess_zinb
    group <- c(0,group_count,0,0,group_zero)
    form <- as.formula(paste("y ~",paste(colnames(X),collapse=" + "),"|",paste(colnames(Z),collapse=" + ")))
    nongroup_fit <- zeroinfl(form,data=joint_dat,dist="negbin",link="logit")
    est_params <- c(nongroup_fit$coefficients$count,-log(nongroup_fit$theta),nongroup_fit$coefficients$zero)
  }
  
  if(init_strat == "MLE"){
    init <- est_params
  }
  else{
    init <- rep(0, length(group))
  }
  
  if(missing(lambda)){
    hess <- -1*hess_fn(est_params,X,Z,y)
    hesseig <- eigen(hess)
    eigvals <- hesseig$values
    if(any(eigvals<0)){
      eigvals <- makePD(hess)
    }
    pseudoX <- hesseig$vectors %*% diag((eigvals) ** (1/2)) %*% t(hesseig$vectors)
    pseudoY <- pseudoX %*% est_params
    
    fity <- glm(pseudoY~pseudoX[, group==0]-1 , family="gaussian")
    r <- fity$residuals
    
    lambda.max <- 0
    
    for(j in 1:max(group)){
      temp_vec <- pseudoX[group==j,]%*%r
      groupgrad <- sum(solve(hess[group==j,group==j], temp_vec)*temp_vec)/sum(group==j)
      
      if(groupgrad > lambda.max){
        lambda.max = groupgrad
      }
    }
    
    if(log.lambda==TRUE){
      lambda = exp(seq(log(lambda.max*lambda.min), log(lambda.max), length.out=nlambda))
    } else{
      lambda = seq(lambda.max*lambda.min, lambda.max, length.out=nlambda)
    }
  }
  penalty_weights <- ifelse(group == 0, 0, 1)
  new_init <- init
  iter_list <- rep(0,length(lambda))
  out_params <- matrix(0,nrow=length(init),ncol=length(lambda))
  

  for(i in 1:length(lambda)){
    
    current_lambda = lambda[i]
    
    out_list <- tryCatch({ridgefit(y, X, Z, grad_fn, hess_fn, current_lambda, eps, max_iter,
                         new_init, penalty_weights, loglik_fn)}, error=function(e){return(NA)})
    
    if(any(is.na(out_list))){
      out_params[,i] <- rep(NA, length(init))
      iter_list[i] = NA
      next
    }
    
    if(out_list$converged==TRUE){
      new_init <- out_list$params
    }
    
    out_params[,i] <- out_list$params
    iter_list[i] <- out_list$iter
  }
  
  loss <- rep(NA,ncol(out_params))
  bic <- rep(NA,ncol(out_params))
  df <- rep(NA,ncol(out_params))
  
  valid_idx <- which(!is.na(out_params[1,]))
  
  # In the case all of the iterations ran into errors
  if(length(valid_idx)==0){
    out <- list(params=out_params,
                lambda=lambda,
                df=df,
                loss=loss,
                bic=bic,
                n=nrow(X),
                iter=iter_list,
                opt_params=rep(NA,length(init)),
                opt_lambda=NA,
                opt_bic=NA)
    return(out)
  }
  
  valid_params <- out_params[,valid_idx]
  
  for(j in 1:max(group)){
    group_idx <- which(group==j)
    if(max(group_idx) < pX+1){
      group_threshold <- threshold_count
    } else{
      group_threshold <- threshold_zero
    }
    if(length(group_idx)>1){
      group_norm <- apply(valid_params[group_idx,],2,function(x){return(sqrt(sum(x**2)))})
    }
    else{
      group_norm <- abs(valid_params[group_idx,])
    }
    
    zero_set <- which(group_norm < group_threshold)
    valid_params[group_idx,zero_set] = 0
  }
  
  loss[valid_idx] <- apply(valid_params,2,loglik_fn,
                            Xmat=X,
                            Zmat=Z,
                            y=y)
  
  if(dist=="poisson"){
    df[valid_idx] <- apply(valid_params,2,function(x){return(sum(x!=0))}) - 2
  } else{
    df[valid_idx] <- apply(valid_params,2,function(x){return(sum(x!=0))}) - 3
  }
  bic[valid_idx] <- df[valid_idx]*log(nrow(X)) - 2*loss[valid_idx]
  
  out_params[,valid_idx] <- valid_params
  
  if(dist=="poisson"){
    rownames(out_params) <- c("(Intercept)",colnames(X),"(Intercept)",colnames(Z))    
  } else{
    rownames(out_params) <- c("(Intercept)",colnames(X),"log(alpha)","(Intercept)",colnames(Z))
  }
  
  
  best_idx <- which(bic == min(bic,na.rm=TRUE))
  if(length(best_idx)>1){
    max_lam <- max(lambda[best_idx])
    best_idx <- (best_idx[lambda[best_idx]==max_lam])[1]
  }
  # opt_params <- out_params[,best_idx]
  opt_lambda <- lambda[best_idx]
  opt_bic <- min(bic)
  
  if(dist=="poisson"){
    count_params <- out_params[(1:pX),]
    zero_params <- out_params[((pX+1):(pX+pZ)),]
    opt_count_params <- count_params[,best_idx]
    opt_zero_params <- zero_params[,best_idx]
    params_out <- list(count=count_params,zero=zero_params)
    opt_params_out <- list(count=opt_count_params,zero=opt_zero_params)
  } else{
    count_params <- out_params[(1:pX),]
    dispersion <- exp(out_params[(pX+1),])
    zero_params <- out_params[((pX+2):(pX+pZ+1)),]
    opt_count_params <- count_params[,best_idx]
    opt_dispersion <- dispersion[best_idx]
    opt_zero_params <- zero_params[,best_idx]
    params_out <- list(count=count_params,dispersion=dispersion,zero=zero_params)
    opt_params_out <- list(count=opt_count_params,dispersion=opt_dispersion,zero=opt_zero_params)
  }
  
  out <- list(params=params_out,
              lambda=lambda,
              df=df,
              loss=loss,
              bic=bic,
              n=nrow(X),
              iter=iter_list,
              opt_params=opt_params_out,
              opt_lambda=opt_lambda,
              opt_bic=opt_bic)
  return(out)
}

##########################

bar_zinf <- function(y, X, Z, group_count, group_zero,
                     ridge_lambda,lambda, dist="negbin",
                     nridge_lambda=10,nlambda=50,
                     ridge_lambda.min=1e-3,lambda.min=1e-3,
                     log.ridge_lambda=TRUE,log.lambda=TRUE,
                     ridge_eps=1e-4,eps=1e-4,inner_eps=1e-4,max_iter=10000,
                     init_strat = "MLE", del=1e-2, threshold_count = 0.05,
                     threshold_zero=0.05, method=2){
  
  require(pscl)
  pZ <- ncol(Z) + 1
  pX <- ncol(X) + 1
  
  if(is.null(colnames(Z))) colnames(Z) <- paste("Z",1:ncol(Z),sep='')
  if(is.null(colnames(X))) colnames(X) <- paste("X",1:ncol(X),sep='')
  joint_dat <- data.frame(cbind(y,X,Z))
  
  if(dist=="negbin"){
    loglik_fn <- loglik_zinb
    grad_fn <- grad_zinb
    hess_fn <- hess_zinb
    group <- c(0,group_count,0,0,group_zero)
    form <- as.formula(paste("y ~",paste(colnames(X),collapse=" + "),"|",paste(colnames(Z),collapse=" + ")))
    nongroup_fit <- zeroinfl(form,data=joint_dat,dist="negbin",link="logit")
    est_params <- c(nongroup_fit$coefficients$count,-log(nongroup_fit$theta),nongroup_fit$coefficients$zero)
  } else if(dist=="poisson"){
    loglik_fn <- loglik_zip
    grad_fn <- grad_zip
    hess_fn <- hess_zip
    group <- c(0,group_count,0,group_zero)
    form <- as.formula(paste("y ~",paste(colnames(X),collapse=" + "),"|",paste(colnames(Z),collapse=" + ")))
    nongroup_fit <- zeroinfl(form,data=joint_dat,dist="poisson",link="logit")
    est_params <- c(nongroup_fit$coefficients$count,nongroup_fit$coefficients$zero)
  } else{
    print("Unrecognized distribution - using negbin")
    loglik_fn <- loglik_zinb
    grad_fn <- grad_zinb
    hess_fn <- hess_zinb
    group <- c(0,group_count,0,0,group_zero)
    form <- as.formula(paste("y ~",paste(colnames(X),collapse=" + "),"|",paste(colnames(Z),collapse=" + ")))
    nongroup_fit <- zeroinfl(form,data=joint_dat,dist="negbin",link="logit")
    est_params <- c(nongroup_fit$coefficients$count,-log(nongroup_fit$theta),nongroup_fit$coefficients$zero)
  }
  
  
  if(init_strat == "MLE"){
    init <- est_params
  }
  else{
    init <- rep(0, length(group))
  }
  
  if(missing(ridge_lambda)){
    if(log.ridge_lambda==TRUE){
      ridge_lambda = exp(seq(log(10*ridge_lambda.min), log(10), length.out=nridge_lambda))
    } else{
      ridge_lambda = seq(10*ridge_lambda.min, 10, length.out=nridge_lambda)
    }
  }
  
  if(missing(lambda)){
    hess <- -1*hess_fn(est_params, X, Z, y)
    hesseig <- eigen(hess)
    eigvals <- hesseig$values
    if(any(eigvals<0)){
      eigvals <- makePD(hess)
    }
    pseudoX <- hesseig$vectors %*% diag((eigvals) ** (1/2)) %*% t(hesseig$vectors)
    pseudoY <- pseudoX %*% est_params
    
    fity <- glm(pseudoY~pseudoX[, group==0]-1 , family="gaussian")
    r <- fity$residuals
    
    lambda.max <- 0
    
    for(j in 1:max(group)){
      temp_vec <- pseudoX[group==j,]%*%r
      groupgrad <- sum(solve(hess[group==j,group==j], temp_vec)*temp_vec)/sum(group==j)
      
      if(groupgrad > lambda.max){
        lambda.max = groupgrad
      }
    }
    
    if(log.lambda==TRUE){
      lambda = exp(seq(log(lambda.max*lambda.min), log(lambda.max), length.out=nlambda))
    } else{
      lambda = seq(lambda.max*lambda.min, lambda.max, length.out=nlambda)
    }
  }
  
  llam <- length(lambda)
  lpsi <- length(ridge_lambda)
  ridge_lambda_extend <- rep(ridge_lambda, each=llam)
  lambda_extend <- rep(lambda, lpsi)
  out_params <- matrix(0,nrow=length(init),ncol=lpsi*llam)
  iter_list <- rep(0,lpsi*llam)
  
  
  for(i in 1:(lpsi*llam)){
    out_list <- barfit(y, X, Z, group, loglik_fn, grad_fn, hess_fn, ridge_lambda_extend[i], lambda_extend[i],
                         ridge_eps, eps, inner_eps, max_iter, del, init, method)
      
    out_params[,i] <- out_list$params
    iter_list[i] <- out_list$iter
  }
  
  loss <- rep(NA,ncol(out_params))
  bic <- rep(NA,ncol(out_params))
  df <- rep(NA,ncol(out_params))
  gcv <- rep(NA,ncol(out_params))
  
  valid_idx <- which(!is.na(out_params[1,]))
  
  # In the case all of the iterations ran into errors
  if(length(valid_idx)==0){
    out <- list(params=out_params,
                lambda=lambda_extend,
                ridge_lambda=ridge_lambda_extend,
                df=df,
                loss=loss,
                bic=bic,
                n=nrow(X),
                iter=iter_list,
                opt_params=rep(NA,pS+pO+2),
                opt_lambda=NA,
                opt_ridge_lambda=NA,
                opt_bic=NA,
                nvalid=0)
    return(out)
  }
  
  valid_params <- out_params[,valid_idx]
  valid_params2 <- out_params
  for(j in 1:max(group)){
    group_idx <- which(group==j)
    if(max(group_idx) < pX+1){
      group_threshold <- threshold_count
    } else{
      group_threshold <- threshold_zero
    }
    if(length(group_idx)>1){
      group_norm <- apply(valid_params[group_idx,],2,function(x){return(sqrt(sum(x**2)))})
    }
    else{
      group_norm <- abs(valid_params[group_idx,])
    }
    
    zero_set <- which(group_norm < group_threshold)
    valid_params[group_idx,zero_set] = 0
  }
  # valid_params[sel_idx,] = ifelse(abs(valid_params[sel_idx,])>threshold_sel,valid_params[sel_idx,],0)
  # valid_params[out_idx,] = ifelse(abs(valid_params[out_idx,]*exp(-valid_params[pS+pO+1,]))>threshold_out,
  #                               valid_params[out_idx,],0)
  

  
  
  loss[valid_idx] <- apply(valid_params,2,loglik_fn,
                Xmat = X,
                Zmat = Z,
                y = y)
  
  if(dist=="poisson"){
    df[valid_idx] <- apply(valid_params,2,function(x){return(sum(x!=0))}) - 2
  } else{
    df[valid_idx] <- apply(valid_params,2,function(x){return(sum(x!=0))}) - 3
  }
  bic[valid_idx] <- df[valid_idx]*log(nrow(X)) - 2*loss[valid_idx]
  gcv[valid_idx] <- -loss[valid_idx]/(nrow(X) * (1 - df[valid_idx]/nrow(X))**2 )
  out_params[,valid_idx] <- valid_params
  if(dist=="poisson"){
    rownames(out_params) <- c("(Intercept)",colnames(X),"(Intercept)",colnames(Z))    
  } else{
    rownames(out_params) <- c("(Intercept)",colnames(X),"log(alpha)","(Intercept)",colnames(Z))
  }
  
  opt_bic <- min(bic,na.rm=TRUE)
  best_idx <- which(bic == opt_bic)
  if(length(best_idx)>1){
    max_lam <- max(lambda_extend[best_idx])
    best_idx <- (best_idx[lambda_extend[best_idx]==max_lam])[1]
  }
  # opt_params <- out_params[,best_idx]
  opt_ridge_lambda <- ridge_lambda_extend[best_idx]
  opt_lambda <- lambda_extend[best_idx]
  
  hyper_grid <- cbind(lambda_extend,ridge_lambda,bic)
  colnames(hyper_grid) <- c("lambda","ridge lambda","BIC")
  
  if(dist=="poisson"){
    count_params <- out_params[(1:pX),]
    zero_params <- out_params[((pX+1):(pX+pZ)),]
    opt_count_params <- count_params[,best_idx]
    opt_zero_params <- zero_params[,best_idx]
    params_out <- list(count=count_params,zero=zero_params)
    opt_params_out <- list(count=opt_count_params,zero=opt_zero_params)
  } else{
    count_params <- out_params[(1:pX),]
    dispersion <- exp(out_params[(pX+1),])
    zero_params <- out_params[((pX+2):(pX+pZ+1)),]
    opt_count_params <- count_params[,best_idx]
    opt_dispersion <- dispersion[best_idx]
    opt_zero_params <- zero_params[,best_idx]
    params_out <- list(count=count_params,dispersion=dispersion,zero=zero_params)
    opt_params_out <- list(count=opt_count_params,dispersion=opt_dispersion,zero=opt_zero_params)
  }
  # print(est_params[44:51])
  # print(valid_params2[44:51,best_idx])
  out <- list(params=params_out,
              lambda=lambda,
              ridge_lambda=ridge_lambda,
              hyper_grid=hyper_grid,
              df=df,
              loss=loss,
              bic=bic,
              n=nrow(X),
              iter=iter_list,
              opt_params=opt_params_out,
              opt_lambda=opt_lambda,
              opt_ridge_lambda=opt_ridge_lambda,
              opt_bic=opt_bic,
              nvalid= length(valid_idx),
              gcv=gcv)
  
  return(out)
}

barfit <- function(y, X, Z, group, loglik_fn, grad_fn, hess_fn, ridge_lambda=1, lambda=1,
                   ridge_eps=1e-4, eps=1e-4, inner_eps=1e-4, max_iter=10000, del=1e-2,
                   init,method=1){
  
  penalty_weights <- ifelse(group == 0, 0, 1)
  out_list <- ridgefit(y, X, Z, grad_fn, hess_fn, ridge_lambda, ridge_eps, max_iter,
                       init, penalty_weights, loglik_fn)
  
  ridge_init <- out_list$params
  
  penalty_weights <- rep(0, length(group))
  iter <- 0
  old_params <- ridge_init
  while(iter < max_iter){
    
    iter <- iter+1
    for(j in 1:max(group)){
      penalty_weights[group==j] = 1/(sum(old_params[which(group==j)]**2)+del**2)
    }
    new_params <- tryCatch({
      if(method==1){
        barfit_1(y, X, Z, grad_fn, hess_fn, lambda, inner_eps, max_iter,
                            old_params, penalty_weights, loglik_fn)
      } else if(method==2){
        barfit_2(y, X, Z, grad_fn, hess_fn, lambda, max_iter,
                             old_params, penalty_weights)
      } else if(method==3){
        barfit_3(y, X, Z, grad_fn, hess_fn, group, lambda, inner_eps, max_iter,
                             old_params, penalty_weights, loglik_fn)
      } else if(method==4){
        barfit_4(y, X, Z, grad_fn, hess_fn, group, lambda, inner_eps, max_iter,
                          old_params, penalty_weights, loglik_fn)
      }
    }, error=function(e){return(NA)})
    
    if(any(is.na(new_params))){
      return(list(params=rep(NA,length(ridge_init)),iter=NA))
    }
    
    if(max(abs(old_params - new_params)) < eps){
      break
    }
    
    old_params <- new_params
    
  }
  return(list(params=new_params, iter=iter))
}

barfit_1 <- function(y, X, Z, grad_fn, hess_fn, lambda, eps, max_iter,
                     old_params, penalty_weights, loglik_fn){
  out_list <- ridgefit(y, X, Z, grad_fn, hess_fn, lambda, eps, max_iter,
                       old_params, penalty_weights, loglik_fn)
  return(out_list$params)
}

barfit_2 <- function(y, X, Z, grad_fn, hess_fn, lambda, max_iter,
                     old_params, penalty_weights){
  D <- diag(penalty_weights)
  H <- -1*hess_fn(old_params,X,Z,y)
  g <- -1*grad_fn(old_params,X,Z,y)
  new_params <- solve(H + lambda*D, H%*%old_params - g)
  return(new_params)
}

barfit_3 <- function(y, X, Z, grad_fn, hess_fn, group, lambda, eps, max_iter,
                     old_params, penalty_weights, loglik_fn){
  idx <- which(group==0)
  new_params <- old_params
  
  D <- diag(penalty_weights)[-idx,-idx]
  H <- -1*hess_fn(old_params,X,Z,y)[-idx,-idx]
  g <- -1*grad_fn(old_params,X,Z,y)[-idx]
  
  new_params[-idx] <- solve(H + lambda*D, H%*%(old_params[-idx]) - g)
  out_list <- ridgefit_2(y, X, Z, eps, max_iter,
                         new_params,idx,loglik_fn)
  
  return(out_list$params)
}

barfit_4 <- function(y, X, Z, grad_fn, hess_fn, group, lambda, inner_eps, max_iter,
                     old_params, penalty_weights, loglik_fn){
  current_pen <- lambda*penalty_weights
  obj_fun <- function(params,Xmat,Zmat,y,current_pen){
    return(-1*loglik_fn(params, Xmat, Zmat, y) + 0.5*sum(current_pen * params**2))
  }
  obj_grad <- function(params,Xmat,Zmat,y,current_pen){
    return(-1*grad_fn(params, Xmat, Zmat, y) + current_pen*params)
  }
  out_test <- optim(old_params, obj_fun, gr=obj_grad, method="BFGS", Xmat=X, Zmat=Z, y=y,current_pen=current_pen)
  return(out_test$par)
}

# WIP of another approach
# barfit_4 <- function(wS, wO, xO, yO, group, lambda, eps, max_iter,
#                       old_params, penalty_weights, twS, twO, txO){
#   pS <- ncol(wO)
#   pO <- ncol(xO)
#   idx <- c(1,pS+1,pS+pO+1,pS+pO+2)
#   hess <- -1*hesslik(old_params,wS,wO,xO,yO,twS,twO,txO)
#   hesseig <- eigen(hess)
#   pseudoX <- hesseig$vectors %*% diag((hesseig$values) ** (1/2)) %*% t(hesseig$vectors)
#   pseudoY <- pseudoX %*% old_params
#   
#   scale <- apply(pseudoX, 2, function(x){sqrt(sum(x**2)/nrow(pseudoX))})
#   XX <- pseudoX %*% diag(1/scale)
#   
#   g_order <- order(group)
#   g_order_inv <- match(1:length(group),g_order)
#   
#   XX_ord <- XX[,g_order]
#   
#   g <- group[g_order]
#   n <- nrow(XX_ord)
#   
#   XX_orth <- orthogonalize(XX_ord,g)
#   order_params <- old_params*scale
#   order_params <- order_params[g_order]
#   order_params <- orthogonalize_init(order_params, XX_orth, g, intercept=FALSE)
#   new_params <- order_params
#   print(order_params)
#   for(j in 1:max(g)){
#     Xout <- XX_orth[,-c(g==j),drop=FALSE]
#     Xj <- XX_orth[,g==j,drop=FALSE]
#     b <- as.vector(t(Xj)%*%(pseudoY - Xout%*%order_params[-c(g==j)]))
#     c <- sum(b**2)
#     if(c < 2*n*lambda){
#       new_params[g==j] = 0
#     } else{
#       w = (c - 2*n*lambda + sqrt(c*(c - 4*n*lambda)))/2*(n**2)
#       new_params[g==j] = b * (w/(w*n + lambda))
#     }
#   }
#   print(new_params)
#   new_params <- unorthogonalize2(new_params, XX_orth, g, intercept=FALSE)[[5]]
#   print(new_params)
#   new_params <- new_params[g_order_inv]
#   print(new_params)
#   new_params <- new_params/scale
#   
#   print(new_params)
#   
#   out_list <- ridgefit_2(wS, wO, xO, yO, eps, max_iter,
#                          new_params, twS, twO, txO, idx)
#   return(out_list$params)
# }

##################

ridgefit <- function(y, X, Z, grad_fn, hess_fn, lambda, eps, max_iter,
                     init, penalty_weights, loglik_fn){
  
  iter <- 0
  current_pen <- lambda * penalty_weights
  converged <- FALSE
  params <- init
  old_loglik <- -1*loglik_fn(params, X, Z, y) + 0.5*sum(current_pen * params**2)
  while(iter < max_iter){
    test_change <- 0
    iter <- iter + 1
    old_params <- params
    grad <- -1*grad_fn(params, X, Z, y) + current_pen*params
      
    if(sqrt(sum(grad**2)) < eps){
      converged = TRUE
      break
    }
      
    hess <- -1*hess_fn(params, X, Z, y) + diag(current_pen)
      
    change <- solve(hess,grad)
    params <- old_params - change
    new_loglik <- -1*loglik_fn(params, X, Z, y) + 0.5*sum(current_pen * params**2)
    while(old_loglik < new_loglik){
      test_change = test_change+1
      change <- change/2
      params <- old_params - change
      new_loglik <- -1*loglik_fn(params, X, Z, y) + 0.5*sum(current_pen * params**2)
    }
      
    if(abs(old_loglik - new_loglik) < eps){
      converged = TRUE
      break
    }
    
    old_loglik <- new_loglik
  }
  
  if(converged==FALSE){
    print("nonconvergence")
  }

  return(list(params=params, iter=iter, converged=converged))
}

ridgefit_2 <- function(y, X, Z, eps, max_iter,
                     init, idx, loglik_fn){
  
  p <- max(idx)
  
  iter <- 0
  converged <- FALSE
  params <- init
  old_loglik <- -1*loglik_fn(params, X,Z,y)
  while(iter < (max_iter-1)){
    test_change <- 0
    iter <- iter + 1
    old_params <- params
    grad <- -1*grad_fn(old_params,X,Z,y)[idx]
    if(sqrt(sum(grad**2)) < eps){
      converged = TRUE
      break
    }
    
    hess <- -1*hess_fn(old_params, X, Z, y)[idx,idx]
    change <- rep(0,p)
    change[idx] <- solve(hess,grad)
    params <- old_params - change
    new_loglik <- -1*loglik_fn(params, X, Z, y)
    while(old_loglik < new_loglik){
      test_change = test_change+1
      change <- change/2
      params <- old_params - change
      new_loglik <- -1*loglik_fn(params, X, Z, y)
    }
    
    if(abs(old_loglik - new_loglik) < eps){
      converged = TRUE
      break
    }
    
    old_loglik <- new_loglik
  }
  
  if(converged==FALSE){
    print("nonconvergence")
  }
  
  return(list(params=params, iter=iter, converged=converged))
}

loglik_zinb <- function(theta,Xmat,Zmat,y){
  p = ncol(Xmat)
  beta = theta[1:(p+1)]
  phi = exp(-theta[p+2])
  gmm = theta[-c(1:(p+2))]
  mu1 = exp(Xmat %*% beta[-1] + beta[1])
  mu2 = exp(Zmat %*% gmm[-1] + gmm[1])
  l1 = ifelse(y==0,-log(1 + mu2) + log(mu2 + (phi/(phi + mu1))**phi),0)
  l2 = ifelse(y>0,-log(1 + mu2) + lgamma(phi+y) - lgamma(y+1) - lgamma(phi) + y*log(mu1/(phi + mu1)) + phi*log(phi/(phi + mu1)),0)
  return(sum(l1+l2))
}

loglik_zip <- function(theta,Xmat,Zmat,y){
  p = ncol(Xmat)
  beta = theta[1:(p+1)]
  gmm = theta[-c(1:(p+1))]
  mu1 = exp(Xmat %*% beta[-1] + beta[1])
  mu2 = exp(Zmat %*% gmm[-1] + gmm[1])
  l1 = ifelse(y==0,-log(1 + mu2) + log(mu2 + exp(-1*mu1)) ,0)
  l2 = ifelse(y>0,-log(1 + mu2) - lgamma(y+1) + y*log(mu1) - mu1,0)
  return(sum(l1+l2))
}

gradmat_0 <- function(params,X1,Z,y){
  X <- X1
  pX <- ncol(X)
  pZ <- ncol(Z)
  gmm <- params[-(1:(pX+1))]
  beta <- params[1:pX]
  tau <- params[pX+1]
  alpha <- exp(tau)
  mu_2 <- exp(Z%*%gmm)
  mu_1 <- exp(X%*%beta)
  other_1 <- 1 + alpha*mu_1
  
  part_1 <- t(Z) %*% (mu_2/(mu_2 + other_1^(-1/alpha)) - mu_2/(mu_2 + 1))
  part_2 <- - t(X) %*% (mu_1/(mu_2*other_1^(1/alpha + 1) + other_1))
  part_3 <- sum((log(other_1)/(alpha**2) - mu_1/(alpha*other_1))/(mu_2 * (other_1)^(1/alpha) + 1))
  part_3 <- part_3 * alpha
  return(c(part_2,part_3,part_1))
}

gradmat_1 <- function(params,X1,Z,y){
  X <- X1
  pX <- ncol(X)
  pZ <- ncol(Z)
  gmm <- params[-(1:(pX+1))]
  beta <- params[1:pX]
  tau <- params[pX+1]
  alpha <- exp(tau)
  mu_2 <- exp(Z%*%gmm)
  mu_1 <- exp(X%*%beta)
  other_1 <- 1 + alpha*mu_1
  
  part_1 <- -t(Z)  %*% ((mu_2)/(1 + mu_2))
  part_2 <- t(X) %*% (y - (y + 1/alpha)*mu_1/(mu_1 + 1/alpha))
  part_3_1 <- -1/alpha^2 * (digamma(1/alpha + y) - digamma(1/alpha)) + y/(alpha*other_1)
  part_3_2 <-  1/alpha^2 * ((log(other_1)) - 1 + 1/other_1)
  part_3_1 <- part_3_1 * alpha
  part_3_2 <- part_3_2 * alpha
  return(c(part_2,sum(part_3_1 + part_3_2),part_1))
}

hessmat_0 <- function(params,X1,Z,y){
  X <- X1
  pX <- ncol(X)
  pZ <- ncol(Z)
  gmm <- params[-(1:(pX+1))]
  beta <- params[1:pX]
  tau <- params[pX+1]
  alpha <- exp(tau)
  mu_2 <- as.vector(exp(Z%*%gmm))
  mu_1 <- as.vector(exp(X%*%beta))
  other_1 <- 1 + alpha*mu_1
  
  out_mat <- matrix(0,nrow=length(params),ncol=length(params))
  
  out_mat[-(1:(pX+1)),-(1:(pX+1))] <- t(Z) %*% (Z * (mu_2 * ( 1/(mu_2 + other_1^(-1/alpha)) - 1/(mu_2 + 1) - mu_2/(mu_2 + other_1^(-1/alpha))^2 + mu_2/(mu_2 + 1)^2)))
  
  out_mat[-(1:(pX+1)),1:pX] <- t(X) %*% (Z * (mu_2 * mu_1 * (other_1)^(1/alpha + 1) * ((other_1)^(1/alpha+1)*mu_2 + other_1)^(-2)))
  out_mat[1:pX,-(1:(pX+1))] <- t(out_mat[-(1:(pX+1)),1:pX])
  
  zalpha_1 <- log(other_1)/(alpha**2) - mu_1/(alpha*other_1)
  zalpha_2 <- other_1^(1/alpha)
  zalpha_3 <- 1
  out_mat[pX+1,-(1:(pX+1))] <- alpha * (-t(Z) %*% (mu_2*(log(other_1)/(alpha**2) - mu_1/(alpha*other_1))*(other_1)^(1/alpha)*((other_1)^(1/alpha)*mu_2 + 1)^(-2)))
  out_mat[-(1:(pX+1)),pX+1] <- t(out_mat[pX+1,-(1:(pX+1))])
  
  out_mat[1:pX,1:pX] <- -t(X) %*% (X * (mu_1 * (1 + mu_2*(other_1)^(1/alpha)*(1 - mu_1)) / ( mu_2*(other_1^(1/alpha + 1)) + other_1 )^2))
  
  xalpha_1 <- mu_2 * mu_1 * (other_1)^(1/alpha - 2) * (1 + 1/alpha) + mu_1*(other_1)^(-2) - mu_2 * other_1^(1/alpha-1) * (log(other_1)/(alpha^2))
  xalpha_2 <- (mu_2 * (other_1)^(1/alpha) + 1)^2
  out_mat[pX+1,1:pX] <- alpha * (t(X) %*%  (mu_1 * xalpha_1/xalpha_2))
  out_mat[1:pX,pX+1] <- t(out_mat[pX+1,1:pX])
  
  aa_1 <- mu_1 * mu_2 * other_1^(1/alpha - 2)*(2 + mu_1 + 3*mu_1*alpha) - 2*mu_2/alpha * other_1^(1/alpha - 1)*log(other_1) * (1+mu_1 + mu_1*alpha)
  aa_2 <- mu_1*(2+3*mu_1*alpha)/(other_1^2) - 2/alpha * log(other_1) + mu_2 / (alpha^2) * (other_1)^(1/alpha) * (log(other_1)^2)
  aa_3 <- alpha^(-2) * (mu_2*(other_1^(1/alpha)) + 1)^(-2) 
  out_mat[pX+1,pX+1] <- alpha^2 * sum((aa_1 + aa_2) * aa_3)
  part_3 <- sum((log(other_1)/(alpha**2) - mu_1/(alpha*other_1))/(mu_2 * (other_1)^(1/alpha) + 1))
  part_3 <- part_3 * alpha
  out_mat[pX+1,pX+1] <- out_mat[pX+1,pX+1] + part_3
  return(out_mat)
  
}

hessmat_1 <- function(params,X1,Z,y){
  X <- X1
  pX <- ncol(X)
  pZ <- ncol(Z)
  gmm <- params[-(1:(pX+1))]
  beta <- params[1:pX]
  tau <- params[pX+1]
  alpha <- exp(tau)
  mu_2 <- as.vector(exp(Z%*%gmm))
  mu_1 <- as.vector(exp(X%*%beta))
  other_1 <- 1 + alpha*mu_1
  out_mat <- matrix(0,nrow=length(params),ncol=length(params))
  
  out_mat[-(1:(pX+1)),-(1:(pX+1))] <- - t(Z) %*% (Z * (mu_2 / (1 + mu_2)^2))
  out_mat[1:pX,1:pX] <- -t(X) %*% (X * (mu_1 * (y + 1/alpha)/alpha * (1/alpha + mu_1)^(-2)))
  out_mat[1:pX,pX+1] <- alpha * (-t(X) %*% (mu_1 * (y - mu_1) / (other_1^2)))
  out_mat[pX+1,1:pX] <- t(out_mat[1:pX,pX+1])
  aa_1 <- -2/alpha^3 * (digamma(1/alpha) - digamma(1/alpha + y) + y*alpha/other_1  + log(other_1) - 1 + 1/other_1)
  aa_2 <- 1/alpha^2 * (alpha^(-2)* (trigamma(1/alpha + y) - trigamma(1/alpha)) + y/(other_1^2) + mu_1/(other_1) - mu_1/(other_1)^2)
  out_mat[pX+1,pX+1] <- alpha^2 * sum(aa_1 + aa_2)
  part_3_1 <- -1/alpha^2 * (digamma(1/alpha + y) - digamma(1/alpha)) + y/(alpha*other_1)
  part_3_2 <-  1/alpha^2 * ((log(other_1)) - 1 + 1/other_1)
  out_mat[pX+1,pX+1] <- out_mat[pX+1,pX+1] + sum(part_3_1 + part_3_2)*alpha
  return(out_mat)
}

loglik_zinb2 <- function(params,X1,Z,y){
  X <- X1
  zero <- which(y==0)
  yzero <- y[zero]
  Xzero <- X[zero,]
  Zzero <- Z[zero,]
  ycount <- y[-zero]
  Xcount <- X[-zero,]
  Zcount <- Z[-zero,]
  zero_part <- loglikmat_0(params,cbind(1,Xzero),cbind(1,Zzero),yzero)
  count_part <- loglikmat_1(params,cbind(1,Xcount),cbind(1,Zcount),ycount)
  return(zero_part + count_part)
}

grad_zinb <- function(params,Xmat,Zmat,y){
  X <- Xmat
  Z <- Zmat
  zero <- which(y==0)
  yzero <- y[zero]
  Xzero <- X[zero,]
  Zzero <- Z[zero,]
  ycount <- y[-zero]
  Xcount <- X[-zero,]
  Zcount <- Z[-zero,]
  zero_part <- gradmat_0(params,cbind(1,Xzero),cbind(1,Zzero),yzero)
  count_part <- gradmat_1(params,cbind(1,Xcount),cbind(1,Zcount),ycount)
  return(zero_part + count_part)
}

hess_zinb <- function(params,Xmat,Zmat,y){
  X <- Xmat
  Z <- Zmat
  zero <- which(y==0)
  yzero <- y[zero]
  Xzero <- X[zero,]
  Zzero <- Z[zero,]
  ycount <- y[-zero]
  Xcount <- X[-zero,]
  Zcount <- Z[-zero,]
  zero_part <- hessmat_0(params,cbind(1,Xzero),cbind(1,Zzero),yzero)
  count_part <- hessmat_1(params,cbind(1,Xcount),cbind(1,Zcount),ycount)
  return(zero_part + count_part)
}

grad_zip <- function(theta,Xmat,Zmat,y){
  p = ncol(Xmat)
  zero <- which(y==0)
  beta = theta[1:(p+1)]
  gmm = theta[-c(1:(p+1))]
  X <- cbind(1,Xmat)
  Z <- cbind(1,Zmat)
  mu1 = exp(Xmat %*% beta[-1] + beta[1])
  mu2 = exp(Zmat %*% gmm[-1] + gmm[1])
  
  count1 <- -t(X[zero,]) %*% ( (mu1[zero] * exp(-mu1[zero]))/(mu2[zero] + exp(-mu1[zero])) )
  zero1 <- t(Z[zero,]) %*% (mu2[zero]/(mu2[zero] + exp(-mu1[zero])) - mu2[zero]/(mu2[zero] + 1))
  count2 <- t(X[-zero,]) %*% (y[-zero] - mu1[-zero])
  zero2 <- -t(Z[-zero,]) %*% (mu2[-zero] / (mu2[-zero]+1))
  return(c(count1 + count2, zero1 + zero2))
}

hess_zip <- function(theta,Xmat,Zmat,y){
  p = ncol(Xmat)
  zero <- which(y==0)
  beta = theta[1:(p+1)]
  gmm = theta[-c(1:(p+1))]
  X <- cbind(1,Xmat)
  Z <- cbind(1,Zmat)
  mu1 = exp(Xmat %*% beta[-1] + beta[1])
  mu2 = exp(Zmat %*% gmm[-1] + gmm[1])
  mu3 <- exp(-mu1)
  out_mat <- matrix(0,nrow=length(theta),ncol=length(theta))
  
  out_mat[1:(p+1),1:(p+1)] <- -t(X[zero,]) %*% (X[zero,] *  (mu1[zero] * (mu2[zero] * (1 - mu1[zero]) * mu3[zero] + mu3[zero]^2)/(mu2[zero] + mu3[zero])^2) )
  out_mat[1:(p+1),1:(p+1)] <- out_mat[1:(p+1),1:(p+1)] - t(X[-zero,]) %*% (X[-zero,] * mu1[-zero])
  out_mat[-c(1:(p+1)),-c(1:(p+1))] <- t(Z[zero,]) %*% (Z[zero,] * mu2[zero] * (mu3[zero]/(mu2[zero] + mu3[zero])^2 - 1/(mu2[zero] + 1)^2) )
  out_mat[-c(1:(p+1)),-c(1:(p+1))] <- out_mat[-c(1:(p+1)),-c(1:(p+1))] - t(Z[-zero,]) %*% (Z[-zero,] * mu2[-zero]/(mu2[-zero] + 1)^2 )
  out_mat[1:(p+1), -c(1:(p+1))] <- t(X[zero,]) %*% (Z[zero,] * (mu2[zero] * mu1[zero] * mu3[zero])/(mu2[zero] + mu3[zero])^2)
  out_mat[-c(1:(p+1)),1:(p+1)] <- t(out_mat[1:(p+1), -c(1:(p+1))])
  return(out_mat)
}

########################################

# more WIP, ignore for now
# unorthogonalize2 <- function(b, XX, group, intercept=TRUE) {
#   require(Matrix)
#   ind <- !sapply(attr(XX, "T"), is.null)
#   T <- bdiag(attr(XX, "T")[ind])
#   if (intercept) {
#     ind0 <- c(1, 1+which(group==0))
#     val <- Matrix::as.matrix(rbind(b[ind0, , drop=FALSE], T %*% b[-ind0, , drop=FALSE]))
#   } else if (sum(group==0)) {
#     ind0 <- which(group==0)
#     val <- c(b[ind0], T %*% b[-ind0])
#   } else {
#     val <- as.matrix(T %*% b)
#   }
# }

makePD = function(mat){
  N = nrow(mat)
  HC = mat
  D = eigen(mat)
  E = D$values
  U = D$vectors
  v = as.numeric(E < 0)
  idx = which(v==1)
  m = sum(v) # number of negative values
  if(m > 0){
    S = sum(v*E)*2
    W = (S*S*100)+1
    P = min(abs(E[idx])) # smallest positive value
    for(i in idx){
      C = E[i]
      E[i] = P * (S-C)*(S-C)/W
    }
  }
  return(E)
}
