# Supplementary material for: A Commentary on Chatterjee Et Al. (2018): A Corrected Framework for Group Sparsity in Zero‐Inflated Negative Binomial Models
Source: Stat Med. 2025 Dec 14;44(28-30):e70356. doi: 10.1002/sim.70356 (PMC12703072; doi:10.1002/sim.70356)
Supplement: Supplementary file 1 — Data S1. Supporting Information. [file SIM-44-0-s001.zip › german_healthcare_data.R]

library(cvTools)
library(pscl)
library(forecast)
library(gamlss.dist)
library(grpreg)
library(stringr)
library(mpath)
# Code based on Chatterjee et al (2018): https://github.com/sapgit/GooogleDoc/
# source grpreg_zinf, bar_zinf, and Gooogle code corrected for samegrp.overlap=F and load any other relevant libraries

NUM=0
ITER=100
# Data can be found here: https://github.com/sapgit/GooogleDoc/tree/master/Realdata_Cluster/Data
data <- read.table("docvisits_spline.txt",header=T,sep=",")

set.seed(1)
folds <- cvFolds(nrow(data),K=5,R=ITER)
cv <- cbind.data.frame(folds$which,folds$subsets)
names(cv)<-c("fold",paste("iter",1:ITER,sep=""))

cv.result <- cv


  
  group=c(rep(1:5,each=3),(6:14))
  
  yvar<-names(data)[1]
  xvars<-names(data)[-1]
  zvars<-xvars

  
  ################## compute MAE, MASE for GOOOGLE penalties #############
  
  penalties<-c("grLasso","grSCAD","grMCP")
  
  measures.list<-list()
  coeff.list<-list()
  train.list <- list()

  for(penalty in penalties)
  {
    measures<-NULL

    for (k in (NUM*ITER+1):((NUM+1)*ITER))
    {
      print(c(penalty,k))

      y.testv<-NULL
      y.predv<-NULL
      y.trainv<-NULL

      time.taken<-0
      
      for (i in 1:5)
      {
        train.idx<-cv.result[cv.result$fold!=i,(k+1)]
        
        train = data[train.idx,]
        test = data[-train.idx,]

        ptm<-proc.time()
        fit<- gooogle(data=train,yvar=yvar,xvars=xvars,zvars=zvars,group=group,dist="negbin",penalty=penalty,samegrp.overlap = F)
        time.taken<-time.taken+round((proc.time()-ptm)[3],3)

        z.test<-as.matrix(cbind(1,test[,zvars]))
        phi.hat<-1/(1+exp(-z.test%*%fit$coefficients$zero))
        x.test<-as.matrix(cbind(1,test[,xvars]))
        lam.hat<-exp(x.test%*%fit$coefficients$count)
        y.pred<-(1-phi.hat)*lam.hat
        y.test<-test[,yvar]
        y.train<-train[,yvar]

        y.testv<-c(y.testv,y.test)
        y.predv<-c(y.predv,y.pred)
        y.trainv<-c(y.trainv,y.train)
      }
      forecast <- structure(list(mean=y.predv, fitted=y.testv, x=y.trainv), class='forecast')

      measures<-rbind(measures,c(iter=k,accuracy(forecast,y.testv)[2,c(2,3,6)],time.taken=time.taken))
    }

    measures.list[[penalty]]<-measures
  }
  gooogle.measures.list <- measures.list
  gooogle.coeff.list <- coeff.list

  ################## compute MAE, MASE for GRAZIM penalties + EM LASSO #############
  
  penalties<-c("grBAR","grALasso","grLasso","grSCAD","grMCP","grSELO","grSICA")
  
  measures.list<-list()
  coeff.list<-list()
  
  for(penalty in penalties){
    measures<-NULL
    
    for (k in (NUM*ITER+1):((NUM+1)*ITER)){
      print(c(penalty,k))
      
      y.testv<-NULL
      y.predv<-NULL
      y.trainv<-NULL
      
      time.taken<-0
      for (i in 1:5){
        train.idx<-cv.result[cv.result$fold!=i,(k+1)]
        
        train = data[train.idx,]
        test = data[-train.idx,]
        
        
        ptm<-proc.time()
        if(penalty=="grBAR"){
          fit<-bar_zinf(y=as.vector(train$docvisits), X=as.matrix(train[,-1]), Z=as.matrix(train[,-1]), group_count=group, group_zero=group+max(group), dist="negbin",ridge_lambda=10,method=2)
        } else if(penalty=="grALasso"){
          fit.formula<-as.formula(paste(yvar,"~", paste(paste(xvars,collapse="+"),"|",paste(zvars,collapse="+")),sep=""))
          fit1<-zeroinfl(fit.formula,data=train,dist="negbin")
          coef_vector <- c(fit1$coefficients$count[-1],fit1$coefficients$zero[-1])
          grp <- c(group,group+max(group))
          G <- max(grp)
          penalty_weights <- numeric(G)
          for(g in seq_len(G)){
            idx <- which(grp==g)
            normg <- sqrt(sum(coef_vector[idx]^2))
            if(normg > 0){
              penalty_weights[g] <- 1/normg
            } else{
              penalty_weights[g] <- .Machine$double.xmax
            }
          }
          fit<-grpreg_zinf(y=as.vector(train$docvisits), X=as.matrix(train[,-1]), Z=as.matrix(train[,-1]), group_count=group, group_zero=group+max(group), dist="negbin",penalty="grLasso",gamma=1,unpenalized_fixed=FALSE,penalty.factors=penalty_weights)
        } else{
          if(penalty=="grSCAD"){
            gamma=4
          } else if(penalty=="grMCP"){
            gamma=3
          } else{
            gamma=0.01
          }
          fit<-grpreg_zinf(y=as.vector(train$docvisits), X=as.matrix(train[,-1]), Z=as.matrix(train[,-1]), group_count=group, group_zero=group+max(group), dist="negbin",penalty=penalty,gamma=gamma, unpenalized_fixed=FALSE)
        }
        time.taken<-time.taken+round((proc.time()-ptm)[3],3)
        
        z.test<-as.matrix(cbind(1,test[,zvars]))
        phi.hat<-1/(1+exp(-z.test%*%fit$opt_params$zero))
        x.test<-as.matrix(cbind(1,test[,xvars]))
        lam.hat<-exp(x.test%*%fit$opt_params$count)
        y.pred<-(1-phi.hat)*lam.hat
        y.test<-test[,yvar]
        y.train<-train[,yvar]
        
        y.testv<-c(y.testv,y.test)
        y.predv<-c(y.predv,y.pred)
        y.trainv<-c(y.trainv,y.train)
      }
      
      forecast <- structure(list(mean=y.predv, fitted=y.testv, x=y.trainv), class='forecast')
      
      measures<-rbind(measures,c(iter=k,accuracy(forecast,y.testv)[2,c(2,3,6)],time.taken=time.taken))
    }
    
    measures.list[[penalty]]<-measures
  }

  grazim.measures.list <- measures.list
  grazim.coeff.list <- coeff.list

  
  fit.formula<-as.formula(paste(yvar,"~",paste(paste(xvars,collapse="+"),"|",paste(zvars,collapse="+")),sep=""))
  
  measures_EM<-NULL
  
  for (k in (NUM*ITER+1):((NUM+1)*ITER)){
    print(c("EM_Lasso",k))
    
    y.testv<-NULL
    y.predv<-NULL
    y.trainv<-NULL
    
    time.taken<-0
    for (i in 1:5)
    {
      train.idx<-cv.result[cv.result$fold!=i,(k+1)]
      
      train = data[train.idx,]
      test = data[-train.idx,]
      
      ptm<-proc.time()
      fit.em<-zipath(formula=fit.formula,data=train,family="negbin")
      time.taken<-time.taken+round((proc.time()-ptm)[3],3)
      
      bic.idx<-which.min(fit.em$bic)
      gammahat<-fit.em$coefficients$zero[,bic.idx]
      betahat<-fit.em$coefficients$count[,bic.idx]
      z.test<-as.matrix(cbind(1,test[,zvars]))
      phi.hat<-1/(1+exp(-z.test%*%gammahat))
      x.test<-as.matrix(cbind(1,test[,xvars]))
      lam.hat<-exp(x.test%*%betahat)
      y.pred<-(1-phi.hat)*lam.hat
      y.test<-test[,yvar]
      y.train<-train[,yvar]
      
      y.testv<-c(y.testv,y.test)
      y.predv<-c(y.predv,y.pred)
      y.trainv<-c(y.trainv,y.train)
    }
    
    forecast <- structure(list(mean=y.predv, fitted=y.testv, x=y.trainv), class='forecast')
    
    measures_EM<-rbind(measures_EM,c(iter=k,accuracy(forecast,y.testv)[2,c(2,3,6)],time=time.taken))
  }
  
  measures.list[["EM"]]<-measures_EM
  
  ###############
  
  
  fit_gooogle_lasso<-gooogle(data=data,yvar=yvar,xvars=xvars,zvars=zvars,group=group,dist="negbin",penalty="grLasso",samegrp.overlap = F)
  fit_gooogle_scad<-gooogle(data=data,yvar=yvar,xvars=xvars,zvars=zvars,group=group,dist="negbin",penalty="grSCAD",samegrp.overlap = F)
  fit_gooogle_mcp<-gooogle(data=data,yvar=yvar,xvars=xvars,zvars=zvars,group=group,dist="negbin",penalty="grMCP",samegrp.overlap = F)
  
  fit.formula<-as.formula(paste(yvar,"~", paste(paste(xvars,collapse="+"),"|",paste(zvars,collapse="+")),sep=""))
  fit1<-zeroinfl(fit.formula,data=data,dist="negbin")
  coef_vector <- c(fit1$coefficients$count[-1],fit1$coefficients$zero[-1])
  grp <- c(group,group+max(group))
  G <- max(grp)
  penalty_weights <- numeric(G)
  for(g in seq_len(G)){
    idx <- which(grp==g)
    normg <- sqrt(sum(coef_vector[idx]^2))
    if(normg > 0){
      penalty_weights[g] <- 1/normg
    } else{
      penalty_weights[g] <- .Machine$double.xmax
    }
  }
  
  fit_alasso<-grpreg_zinf(y=as.vector(data$docvisits), X=as.matrix(data[,-1]), Z=as.matrix(data[,-1]), group_count=group, group_zero=group+max(group), dist="negbin",penalty="grLasso",gamma=1,unpenalized_fixed=FALSE,penalty.factors=penalty_weights)
  fit_bar <-bar_zinf(y=as.vector(data$docvisits), X=as.matrix(data[,-1]), Z=as.matrix(data[,-1]), group_count=group, group_zero=group+max(group), dist="negbin",ridge_lambda=10,method=2)
  fit_lasso<-grpreg_zinf(y=as.vector(data$docvisits), X=as.matrix(data[,-1]), Z=as.matrix(data[,-1]), group_count=group, group_zero=group+max(group), dist="negbin",penalty="grLasso",gamma=1,unpenalized_fixed=FALSE)
  fit_scad<-grpreg_zinf(y=as.vector(data$docvisits), X=as.matrix(data[,-1]), Z=as.matrix(data[,-1]), group_count=group, group_zero=group+max(group), dist="negbin",penalty="grSCAD",gamma=4,unpenalized_fixed=FALSE)
  fit_mcp<-grpreg_zinf(y=as.vector(data$docvisits), X=as.matrix(data[,-1]), Z=as.matrix(data[,-1]), group_count=group, group_zero=group+max(group), dist="negbin",penalty="grMCP",gamma=3,unpenalized_fixed=FALSE)
  fit_selo<-grpreg_zinf(y=as.vector(data$docvisits), X=as.matrix(data[,-1]), Z=as.matrix(data[,-1]), group_count=group, group_zero=group+max(group), dist="negbin",penalty="grSELO",gamma=0.01,unpenalized_fixed=FALSE)
  fit_sica<-grpreg_zinf(y=as.vector(data$docvisits), X=as.matrix(data[,-1]), Z=as.matrix(data[,-1]), group_count=group, group_zero=group+max(group), dist="negbin",penalty="grSICA",gamma=0.01,unpenalized_fixed=FALSE)
  
  gooogle.fits <- list(grLasso=fit_gooogle_lasso,grSCAD=fit_gooogle_scad,grMCP=fit_gooogle_mcp)
  grzinb.fits <- list(grLasso=fit_lasso,grALasso=fit_alasso,grSCAD=fit_scad,grMCP=fit_mcp,grSELO=fit_selo,grSICA=fit_sica,grBAR=fit_bar)
  
  
  saveRDS(gooogle.measures.list,"Documents/docvisits/gooogle_measures.rds")
  saveRDS(grzinb.measures.list,"Documents/docvisits/grazim_measures.rds")
  saveRDS(gooogle.fits,"Documents/docvisits/gooogle_fits.rds")
  saveRDS(grzinb.fits,"Documents/docvisits/grazim_fits.rds")
  saveRDS(measures_EM,"Documents/docvisits/em_measures.rds")
  
  # Plot of the dataset
  barplot(table(data$docvisits[data$docvisits<51]),xlab="Number of Doctor Office Visits", ylab="Frequency",col="orange")
  
